# Supplementary material for: Carbon nanosol-induced assemblage of a plant-beneficial microbiome consortium
Source: J Nanobiotechnology. 2023 Nov 20;21:436. doi: 10.1186/s12951-023-02213-6 (PMC10658824; doi:10.1186/s12951-023-02213-6)
Supplement: Supplementary file 2 — Additional file 2: Table S1. Primer sequences and PCR amplification conditions in this study. Table S2. The mean relative abundance of bacterial and fungal communities at the phylum level in the CNS-treated and control samples of four compartments. Table S3. Differentially abundant analysis showing the enriched and depleted genus in the CNS applied plants compared with control. Table S4. The hub nodes of microbial interkingdom co-occurrence networks. Table S5. Genes related to plant growth promoting (PGP) traits. [file 12951_2023_2213_MOESM2_ESM.xlsx]

## Sheet: S1
Table S1. Primer sequences and PCR amplification conditions in this study
Gene	Region	Primers	Sequences (5'-3')	PCR progaram
16s rRNA	V4	515F	GTGCCAGCMGCCGCGGTAAT	30 s initial denaturation at 98 °C, 32 cycles of 10 s at 98 °C, 30 s at 54 °C, and 45 s at 72 °C, with a final 10 min elongation at 72 °C.
		806R	GGACTACHVGGGTWTCTAAT
	V5-V7	799F	AACMGGATTAGATACCCKG	2 min initial denaturation at 94 °C, 30 cycles of 30 s at 94 °C, 30 s at 55 °C, and 45 s at 72 °C, with a final 10 min elongation at 72 °C.
		1193R	ACGTCATCCCCACCTTCC
ITS rRNS	ITS1	ITS1F	CTTGGTCATTTAGAGGAAGTAA	2 min initial denaturation at 94 °C, 30 cycles of 30 s at 94 °C, 30 s at 55 °C, and 45 s at 72 °C, with a final 10 min elongation at 72 °C.
		ITS2	GCTGCGTTCTTCATCGATGC
Gene	Primer name	Length	Sequence	Reference
nifH	polF	360 bp	ATSGCCATCATYTCRCCGGA	Poly et al., 2001
	polR		TGCGAYCCSAARGCBGACTC
acdS	accF5	153 bp	GGCAACAAGMYSCGCAAGCT	Bouffaud et al., 2018
	accR8		CTGCACSAGSACGCACTTCA
ppdC	3FppdC	236 bp	GGCGACTGCCTGTTCACC	Gruet et al., 2022b
	3RppdC		CCAGCTGGCGTTGTTGAAC
phlD	B2BF	319 bp	ACCCACCGCAGCATCGTTTATGAGC	Almario et al., 2013
	B2BR3		5’AGCAGAGCGACGAGAACTCCAGGGA

## Sheet: S2
Table S2. The mean relative abundance of bacterial and fungal communities at the phylum level in the CNS-treated and control samples of four compartments
Phylum	Kingdom	CK-BS	CK-R	CK-RS	CK-S	CNS-BS	CNS-R	CNS-RS	CNS-S
Gammaproteobacteria	Bacteria	0.293707	0.347421	0.275566	0.302705	0.340422	0.342476	0.280674	0.308721
Alphaproteobacteria	Bacteria	0.362017	0.189297	0.389519	0.0817974	0.295616	0.13044	0.382194	0.0962482
Firmicutes	Bacteria	0.0249573	0.168703	0.0240484	0.276257	0.0839786	0.221325	0.012924	0.200985
Bacteroidota	Bacteria	0.120351	0.100593	0.141128	0.106591	0.112789	0.106264	0.146145	0.0914313
Actinobacteriota	Bacteria	0.0230487	0.0752354	0.0149235	0.11219	0.0248664	0.0821791	0.0186316	0.0717636
Acidobacteriota	Bacteria	0.0499146	0.0157778	0.0479878	0.0127786	0.0310103	0.0171411	0.0527139	0.0261388
Verrucomicrobiota	Bacteria	0.0329734	0.0225579	0.0352274	0.0126695	0.0305377	0.0163776	0.0323736	0.0205402
Chloroflexi	Bacteria	0.00419893	0.00981568	0.00512597	0.0135238	0.00667103	0.0122151	0.00583488	0.0415894
Myxococcota	Bacteria	0.0101974	0.00739812	0.018468	0.00561675	0.00865234	0.00845239	0.0183953	0.0196314
Planctomycetota	Bacteria	0.0198131	0.00625295	0.0064529	0.00608936	0.0153052	0.0112517	0.00836151	0.00825244
Others	Bacteria	0.0588214	0.0569491	0.0415531	0.0697822	0.0501509	0.0518777	0.041753	0.114698
Phylum	Kingdom	CK-BS	CK-R	CK-RS	CK-S	CNS-BS	CNS-R	CNS-RS	CNS-S
Saccharomycetes	Fungi	0.575715	0.169631	0.275052	0.260275	0.345305	0.144355	0.463939	0.11093
Sordariomycetes	Fungi	0.0344091	0.275559	0.151616	0.360971	0.0707235	0.211299	0.126695	0.121602
Basidiomycota	Fungi	0.204838	0.0863006	0.116516	0.10407	0.143437	0.0842095	0.127885	0.224338
Dothideomycetes	Fungi	0.0580411	0.0687388	0.138825	0.0545423	0.227459	0.02758	0.0839578	0.091908
Eurotiomycetes	Fungi	0.0169945	0.0650232	0.056008	0.0288598	0.0622485	0.121353	0.0329976	0.0267996
Leotiomycetes	Fungi	0.00345234	0.0275741	0.00217247	0.0544338	0.00974321	0.00541569	0.00311736	0.0264221
Mortierellomycota	Fungi	0.00246097	7.16413e-05	0.0100143	0.00038725	0.00348912	0.00368081	0.000631218	0.000362079
Archaeorhizomycetes	Fungi	4.84063e-05	0.000631218	0.00994652	0.000156836	0.000577003	4.06613e-05	0.0003098	0.000127793
Glomeromycota	Fungi	0.00049568	0.000112303	0.000242031	9.68125e-06	0.0073229	1.16175e-05	3.29163e-05	1.35538e-05
Blastocladiomycota	Fungi	0.000100685	0.000569258	0.000129729	6.9705e-05	0.00276884	0.000298183	0.0021047	8.32588e-05
Others	Fungi	0.103444	0.305788	0.239477	0.136225	0.126925	0.401757	0.158329	0.397414

## Sheet: S3
Table S3. Differentially abundant analysis showing the enriched and depleted genus in the CNS applied plants compared with control.
Genus	Niche	Kingdom	log2CPM	PValue	FDR	level	Group	Mean abundance
								CKR	CNSR	CKS	CNSS	CKRS	CNSRS	CKBS	CNSBS
Paraphaeosphaeria	S	Fungi	25.0846	9.61e-12	1.27e-09	Enriched	Common	0.00108519	0.00325557	0	0.154717	0.00124022	0.00124022	0.0547246	0.0979772
Udeniomyces	RS	Fungi	24.1008	8.54e-06	0.000401557	Enriched	Rare	0	0	0.000155027	0.0224789	0	0.0527093	0.00449579	0
Capnobotryella	RS	Fungi	23.2793	6.55e-05	0.00209666	Enriched	Rare	0	0	0	0	0	0.0251144	0.000465082	0
Hermatomyces	RS	Fungi	23.243	1.05e-05	0.000401557	Enriched	Rare	0	0	0	0	0	0.0263546	0.00248044	0.0110069
Bulleromyces	BS	Fungi	20.0716	1.79e-11	4.61e-09	Enriched	Common	0.0345711	0.00263546	0.017208	0.0153477	0.134719	0.0364314	0	0.0537944
Comoclathris	R	Fungi	19.9584	7.53e-08	3.81e-06	Enriched	Common	0	0.00403071	0.14464	0.00387568	0.0110069	0.00201535	0.000310054	0
Meliniomyces	R	Fungi	19.5314	2.7e-10	2.06e-08	Enriched	Common	0	0.00310054	0.000465082	0	0.00201535	0.00899158	0.00279049	0.295482
Tomentellopsis	RS	Fungi	19.0899	0.00103829	0.017791	Enriched	Common	0	0	0	0	0	0.00217038	0.00139525	0.204946
Periconia	R	Fungi	18.6289	1.36e-14	2.07e-12	Enriched	Common	0	0.00186033	0.0249594	0.0328658	0.0691421	0.0427875	0.00232541	0.0310054
Crustoderma	RS	Fungi	18.5988	0.00149375	0.0181558	Enriched	Common	0	0	0	0	0	0.00139525	0.000310054	0.160143
Chaetomium	BS	Fungi	18.4611	0.000515896	0.014789	Enriched	Rare	0.000775136	0.00124022	0	0	0.00744131	0	0	0.0299203
Perenniporia	BS	Fungi	17.0673	0.00120084	0.0258182	Enriched	Common	0	0	0	0	0.295482	0.00465082	0	0.00527093
Schizophyllum	BS	Fungi	14.7612	3.44e-05	0.00177295	Enriched	Common	0.000620109	0.000930163	0.00279049	0.0334859	0.0413923	0.0407722	0	0.000775136
ST-12K33	BS	Bacteria	8.64759	7.89e-06	0.000697108	Enriched	Dominante	0	0	0	0	0.00548065	0	0.00182688	0.948153
Fastidiosipila	BS	Bacteria	8.25511	4.89e-11	2.01e-08	Enriched	Dominante	0.00365377	0.0255764	0.00548065	0.102306	0.00365377	0.00730754	0.00730754	1.85794
Nigrospora	RS	Fungi	7.2421	0.00196462	0.0221887	Enriched	Common	0.00310054	0.0128673	0.00248044	0.0100768	0.00124022	0.0789089	0.00697622	0.00325557
W5053	BS	Bacteria	6.86401	1.53e-05	0.00105076	Enriched	Dominante	0	0	0	0	0.00548065	0	0.0146151	1.4341
Sphingopyxis	R	Bacteria	6.78241	1.98e-08	8.56e-06	Enriched	Dominante	0.00182688	0.283167	0	0.0255764	0.646717	0.579122	1.03219	0.800175
Sva0081_sediment_group	S	Bacteria	6.7652	0.000853517	0.0111856	Enriched	Common	0.00730754	0.00365377	0	0.206438	0.00548065	0.00182688	0	0.00365377
Anaerolinea	S	Bacteria	6.29437	0.00569561	0.0444314	Enriched	Common	0.0109613	0.016442	0	0.175381	0	0	0.00730754	0
211ds20	R	Bacteria	6.09879	0.00243674	0.0385453	Enriched	Common	0	0.0694216	0.0109613	0.0328839	0.0146151	0.00730754	0.00182688	0.0219226
Desulfatiglans	S	Bacteria	6.07109	0.000567332	0.00897764	Enriched	Common	0.00365377	0	0.00365377	0.259418	0	0.00182688	0.00182688	0.00182688
Zavarzinella	R	Bacteria	5.95173	0.00154242	0.0290378	Enriched	Common	0.00548065	0.175381	0.0127882	0	0.00182688	0.00182688	0.00913442	0.00913442
Spirochaeta	S	Bacteria	5.67546	0.00345419	0.0312761	Enriched	Common	0.00548065	0.00182688	0.00548065	0.279513	0	0	0	0
Anaeromyxobacter	S	Bacteria	5.66887	8.77e-06	0.000485013	Enriched	Common	0.0200957	0.0694216	0.00548065	0.321532	0.0182688	0.0146151	0.0146151	0.0237495
BSV26	S	Bacteria	5.60544	0.000217385	0.00569777	Enriched	Common	0.0146151	0.00548065	0.00730754	0.317878	0	0	0	0
Bacteroidetes_vadinHA17	BS	Bacteria	5.58372	9.5e-05	0.00489045	Enriched	Dominante	0.104132	0.0127882	0.107786	0.747196	0.00182688	0	0.00365377	0.157112
ADurb.Bin063-1	S	Bacteria	5.44395	6.74e-06	0.000479292	Enriched	Common	0.00730754	0.0456721	0.00548065	0.224707	0.0456721	0.0621141	0.0694216	0.0328839
SJA-15	S	Bacteria	5.38685	0.00228388	0.0232117	Enriched	Common	0.00548065	0.00182688	0.0146151	0.434798	0	0	0	0
SM1A02	S	Bacteria	5.33019	0.00036841	0.00731734	Enriched	Common	0.319705	0.0913442	0.00730754	0.266725	0	0	0	0.00730754
Symbiobacterium	S	Bacteria	5.30801	0.00402061	0.0339366	Enriched	Common	0.0456721	0	0.00365377	0.173554	0.00730754	0	0.00913442	0.00182688
Afipia	R	Bacteria	5.18833	2.79e-06	0.000241945	Enriched	Dominante	0.00365377	0.137016	0	0	0.142497	0.155285	0.316051	0.219226
MBA03	S	Bacteria	5.18125	8.46e-06	0.000485013	Enriched	Common	0.00182688	0	0	0.0767291	0.00182688	0.016442	0.00913442	0.277686
MBA03	BS	Bacteria	5.17297	3.74e-07	7.69e-05	Enriched	Common	0.00182688	0	0	0.0767291	0.00182688	0.016442	0.00913442	0.277686
Hirschia	S	Bacteria	5.15069	2.06e-07	3.41e-05	Enriched	Common	0.00365377	0.00913442	0	0.0749023	0.144324	0.104132	0.0767291	0.179035
Methylophilus	R	Bacteria	5.1219	2.6e-07	3.05e-05	Enriched	Dominante	0.0255764	0.736234	0.047499	0.00182688	0.400088	0.641236	1.99313	1.1893
Subgroup_10	BS	Bacteria	5.07946	0.00040314	0.0166094	Enriched	Common	0.0365377	0.047499	0.016442	0.0968249	0	0.00365377	0.00182688	0.0803829
Niabella	S	Bacteria	5.02673	1.74e-05	0.000721548	Enriched	Common	0	0.0237495	0.00182688	0.0895173	0.0365377	0.0529796	0.094998	0.116921
env.OPS_17	S	Bacteria	5.02374	0.00025932	0.00645706	Enriched	Dominante	0.137016	0.094998	0	0.0493259	0.643063	0.632102	0.453067	0.244803
KD4-96	BS	Bacteria	5.01051	9.3e-05	0.00489045	Enriched	Common	0.0895173	0.284994	0.0548065	0.217399	0.0127882	0.00182688	0	0.0548065
Mortierella	R	Fungi	4.98186	0.00161669	0.027304	Enriched	Dominante	0.00775136	0.359508	0.0351912	0.0288351	1.00535	0.0615458	0.245718	0.346486
RBG-16-58-14	S	Bacteria	4.94129	0.00670305	0.0499242	Enriched	Common	0.00913442	0	0.00365377	0.120574	0	0	0.00182688	0
Arenimonas	BS	Bacteria	4.89114	0.000733863	0.0274865	Enriched	Common	0.0584603	0.0529796	0.0182688	0.0876905	0	0.00548065	0.00182688	0.0694216
R7C24	S	Bacteria	4.88142	9.74e-05	0.00323343	Enriched	Common	0.0182688	0.00730754	0.00548065	0.160766	0	0	0	0.016442
Gemella	R	Bacteria	4.83174	0.0018845	0.0313842	Enriched	Common	0.00365377	0.0876905	0.0566334	0.0365377	0.0109613	0.00182688	0.00913442	0.0182688
Shinella	R	Bacteria	4.79458	2.12e-07	3.05e-05	Enriched	Dominante	0.0219226	0.526143	0.00548065	0	0.14067	0.274033	0.913442	0.825752
DTU014	BS	Bacteria	4.71377	8.46e-06	0.000697108	Enriched	Common	0	0.00730754	0.00182688	0.0109613	0.0127882	0.0146151	0.016442	0.361723
Thermomonospora	S	Bacteria	4.71365	0.00452408	0.0375499	Enriched	Common	0.016442	0.00548065	0.00548065	0.177208	0.00365377	0.00365377	0	0.00182688
Ustilago	RS	Fungi	4.67608	0.000499661	0.0106594	Enriched	Common	0.0258895	0.0379817	0.0528643	0.0434076	0.00527093	0.0863502	0.0144175	0.00372065
Flavitalea	S	Bacteria	4.67396	0.000344772	0.00715401	Enriched	Common	0.00548065	0.00548065	0.00182688	0.0749023	0.016442	0.0292302	0.0913442	0.0566334
KF-JG30-B3	S	Bacteria	4.65328	0.000171387	0.00502064	Enriched	Common	0.00182688	0.0127882	0	0.0529796	0.0255764	0.0456721	0.0146151	0.00913442
NK4A214_group	R	Bacteria	4.60672	0.00175495	0.0303957	Enriched	Common	0.016442	0.179035	0.173554	0.0694216	0.0274033	0.0109613	0.0274033	0.0274033
SAR324_clade(Marine_group_B)	S	Bacteria	4.59155	0.00383121	0.0328955	Enriched	Common	0.00182688	0	0	0.0493259	0.00730754	0.00365377	0.00913442	0.0109613
Duganella	R	Bacteria	4.55219	0.00142456	0.0290378	Enriched	Common	0	0.0328839	0.0548065	0	0.129709	0.137016	0.162593	0.0493259
4-29-1	S	Bacteria	4.53802	0.000721535	0.0102694	Enriched	Dominante	0.0347108	0.00182688	0.0292302	0.791041	0	0	0	0
Aminicenantales	S	Bacteria	4.45743	0.00477198	0.0383298	Enriched	Common	0.00913442	0	0.00548065	0.120574	0	0	0	0
Pedosphaera	R	Bacteria	4.42703	0.00249254	0.0385453	Enriched	Common	0.00182688	0.0456721	0.00365377	0	0.0127882	0.0127882	0.047499	0.0328839
Chthoniobacter	R	Bacteria	4.32267	0.000922931	0.0235076	Enriched	Common	0	0.031057	0.0749023	0.00365377	0.078556	0.0767291	0.120574	0.124228
Sulfurifustis	S	Bacteria	4.23318	0.000721745	0.0102694	Enriched	Common	0.094998	0.0237495	0.0127882	0.226534	0	0	0.00182688	0
Sva0485	S	Bacteria	4.21306	0.000304527	0.00659366	Enriched	Common	0.0255764	0.0127882	0.0182688	0.306917	0	0	0	0
Sediminibacterium	S	Bacteria	4.1755	7.34e-05	0.00261061	Enriched	Dominante	0.016442	0.0182688	0.00548065	0.107786	0.358069	0.493259	0.776426	0.343454
Opitutus	S	Bacteria	4.11506	0.000286434	0.00648382	Enriched	Dominante	0.0219226	0.116921	0.00182688	0.0420183	0.683255	0.690562	0.538931	0.354416
Taibaiella	S	Bacteria	4.10878	0.000756925	0.0104708	Enriched	Common	0.0200957	0.00365377	0.00365377	0.063941	0.173554	0.210092	0.155285	0.104132
Flavisolibacter	S	Bacteria	4.06599	0.000411417	0.00731734	Enriched	Dominante	0.0255764	0.0292302	0	0.0347108	0.224707	0.158939	0.414703	0.184515
Photobacterium	R	Bacteria	4.00907	0.00169362	0.0303957	Enriched	Dominante	0.107786	1.7191	0.0602872	0.246629	0.00730754	0.0127882	0	0.00730754
Terrimonas	S	Bacteria	3.9692	0.00302613	0.0279076	Enriched	Common	0.118747	0.016442	0	0.0292302	0.107786	0.0840367	0.0968249	0.191823
Fastidiosipila	S	Bacteria	3.91783	0.00247197	0.0246208	Enriched	Dominante	0.00365377	0.0255764	0.00548065	0.102306	0.00365377	0.00730754	0.00730754	1.85794
Vicinamibacteraceae	BS	Bacteria	3.83787	3.15e-06	0.000431934	Enriched	Dominante	0.126055	0.36355	0.297782	0.144324	0.0694216	0.0438452	0.016442	0.195477
Sarocladium	BS	Fungi	3.77123	0.000723204	0.0176868	Enriched	Common	0.0561199	0.0362764	0.126967	0.0604606	0.145571	0.0223239	0.011162	0.28277
Faecalibaculum	S	Bacteria	3.7698	0.00277351	0.0264604	Enriched	Dominante	0.133363	0.177208	0.0365377	0.569988	0	0.00365377	0	0.0365377
Sphingopyxis	S	Bacteria	3.752	0.00281607	0.0264604	Enriched	Dominante	0.00182688	0.283167	0	0.0255764	0.646717	0.579122	1.03219	0.800175
Niabella	R	Bacteria	3.71493	0.00259033	0.0386763	Enriched	Common	0	0.0237495	0.00182688	0.0895173	0.0365377	0.0529796	0.094998	0.116921
MND1	BS	Bacteria	3.69777	0.000217875	0.00997383	Enriched	Common	0.129709	0.138843	0.153458	0.226534	0.00913442	0.00913442	0.0109613	0.120574
Simplicillium	RS	Fungi	3.66507	0.000229684	0.0062999	Enriched	Dominante	0.228665	0.327417	0.520891	0.359198	0.0482135	0.51531	0.0919311	0.293156
Alloprevotella	R	Bacteria	3.62304	0.00129555	0.0280487	Enriched	Dominante	0.0858636	0.531623	0.0438452	0.197304	0.0109613	0.00182688	0.00913442	0.00365377
Kapabacteriales	R	Bacteria	3.61815	0.000908267	0.0235076	Enriched	Common	0.00365377	0.0292302	0.0383646	0	0.11144	0.191823	0.233841	0.147978
Clitopilus	RS	Fungi	3.61598	0.00147949	0.0181558	Enriched	Dominante	0.175491	0.164794	0.0124022	0.0427875	0.0996825	1.33308	0.183552	0.0606156
Ellin6067	S	Bacteria	3.6138	3.63e-09	1.81e-06	Enriched	Dominante	0.202784	0.242976	0.0347108	0.425664	0.127882	0.0913442	0.078556	0.142497
Arachidicoccus	S	Bacteria	3.57604	0.00703628	0.0499242	Enriched	Common	0.0127882	0.00365377	0	0.0274033	0.0621141	0.0730754	0.0986518	0.0529796
Thermomonas	R	Bacteria	3.54915	1.89e-05	0.000907242	Enriched	Dominante	0.016442	0.171727	0	0	0.61566	0.641236	0.730754	0.420183
S085	R	Bacteria	3.49298	0.00273708	0.0395051	Enriched	Common	0.0438452	0.284994	0.339801	0.0767291	0	0.00730754	0.00182688	0.016442
Chitinophaga	R	Bacteria	3.47432	9.3e-05	0.00402815	Enriched	Dominante	0.00730754	0.0675947	0	0	0.555373	0.61566	0.579122	0.31057
NB1-j	S	Bacteria	3.4743	0.00465626	0.0380134	Enriched	Common	0.0219226	0.031057	0.016442	0.215572	0.0127882	0.0146151	0	0
S0134_terrestrial_group	S	Bacteria	3.47403	3.81e-05	0.00146071	Enriched	Common	0.0493259	0.0511528	0.0347108	0.420183	0.0274033	0.0182688	0.0127882	0.0493259
Novosphingobium	R	Bacteria	3.44421	2.82e-07	3.05e-05	Enriched	Dominante	0.0237495	0.166246	0.0347108	0.0182688	0.666813	0.798348	0.847674	0.882385
Buchnera	R	Bacteria	3.43076	0.000879085	0.0235076	Enriched	Dominante	0.182688	1.48343	1.25142	0.33432	0.206438	0.142497	0.16442	0.235668
Conexibacter	S	Bacteria	3.30629	0.000998825	0.0122201	Enriched	Dominante	0.283167	0.113267	0.0347108	0.374511	0.00913442	0.00730754	0.00182688	0.00913442
Acidipila	R	Bacteria	3.25549	0.00116076	0.0264532	Enriched	Dominante	0.00182688	0.0237495	0	0.00730754	1.05777	1.5291	1.61314	0.633929
Puia	R	Bacteria	3.20509	0.00112763	0.0264532	Enriched	Dominante	0.00182688	0.0200957	0	0.00365377	0.489605	0.42201	0.259418	0.129709
BIrii41	R	Bacteria	3.12322	0.000139913	0.00550747	Enriched	Dominante	0.0219226	0.16442	0.102306	0.259418	1.29343	0.849501	0.423837	0.299609
Dongia	R	Bacteria	3.09448	1.02e-05	0.000734727	Enriched	Dominante	0.0109613	0.0749023	0.00365377	0.016442	1.0194	0.931711	0.626621	0.559027
Moesziomyces	R	Fungi	3.08852	0.00024165	0.00571954	Enriched	Dominante	0.0333309	0.213938	0.160763	0.0576701	1.86064	0.681345	0.853735	2.1662
WD2101_soil_group	R	Bacteria	3.06779	0.00150226	0.0290378	Enriched	Dominante	0.0548065	0.263071	0.0767291	0.078556	0.094998	0.113267	0.0712485	0.063941
Opitutus	R	Bacteria	3.01899	0.000482453	0.0174085	Enriched	Dominante	0.0219226	0.116921	0.00182688	0.0420183	0.683255	0.690562	0.538931	0.354416
Sumerlaea	S	Bacteria	3.01154	0.000408274	0.00731734	Enriched	Common	0.00913442	0.00365377	0.00730754	0.063941	0.0602872	0.0511528	0.131536	0.0749023
Sphingobium	R	Bacteria	2.91925	1.25e-05	0.000776103	Enriched	Dominante	0.263071	1.52179	0.14067	0.133363	6.67178	6.08718	5.97391	4.25847
Penicillium	R	Fungi	2.88309	0.0002634	0.00571954	Enriched	Dominante	0.16991	1.14441	0.668632	0.261221	0.855905	0.988919	0.123867	0.169135
EPR3968-O8a-Bc78	S	Bacteria	2.87115	0.00130704	0.0150071	Enriched	Dominante	0.0968249	0.109613	0.137016	0.92623	0	0.00182688	0	0
Massilia	R	Bacteria	2.78391	1.53e-05	0.000825557	Enriched	Dominante	0.359896	2.06438	0.104132	0.177208	2.48274	3.12945	3.84194	2.66177
Filobasidium	BS	Fungi	2.70822	0.00075409	0.0176868	Enriched	Dominante	0.0500738	0.0699173	0.152702	0.416713	0.273003	0.108829	0.110069	1.37773
SBR1031	S	Bacteria	2.63637	0.00357589	0.0317586	Enriched	Dominante	0.120574	0.116921	0.184515	1.07238	0.00365377	0.00365377	0	0.00730754
Aspergillus	BS	Fungi	2.62224	0.000370422	0.0119461	Enriched	Dominante	0.123712	0.0905359	0.301993	0.294862	0.870943	0.286025	0.146656	2.03101
Haliangium	S	Bacteria	2.56777	0.00135606	0.0150071	Enriched	Dominante	0.0420183	0.104132	0.0383646	0.215572	0.138843	0.138843	0.120574	0.107786
PLTA13	S	Bacteria	2.4779	0.00363502	0.0317586	Enriched	Common	0.00913442	0.016442	0.0109613	0.0602872	0.0328839	0.0548065	0.0529796	0.0602872
Bryobacter	R	Bacteria	2.38441	0.000740516	0.0229031	Enriched	Dominante	0.0219226	0.0895173	0.0274033	0.0328839	1.80131	1.7465	1.71362	0.92075
Vicinamibacteraceae	R	Bacteria	2.34204	0.000606925	0.0202153	Enriched	Dominante	0.126055	0.36355	0.297782	0.144324	0.0694216	0.0438452	0.016442	0.195477
Others	S	Fungi	1.47575	0.0012091	0.0400515	Enriched	Dominante	33.2192	44.9776	19.1651	48.5821	26.7431	17.4488	11.2587	16.7132
Acidipila	BS	Bacteria	-1.18137	0.00138267	0.0474717	Depleted	Dominante	0.00182688	0.0237495	0	0.00730754	1.05777	1.5291	1.61314	0.633929
Devosia	S	Bacteria	-1.18751	0.000545143	0.00897764	Depleted	Dominante	1.45785	0.942672	0.464029	0.191823	2.2014	1.79948	1.85246	1.97669
Caulobacter	S	Bacteria	-1.39929	0.00265153	0.0258915	Depleted	Dominante	0.774599	0.489605	0.493259	0.250283	1.889	1.65516	0.92623	0.622968
Candida	BS	Fungi	-1.58463	0.00239358	0.0475034	Depleted	Dominante	16.2532	12.4168	24.3861	9.53185	26.8909	46.1234	57.3601	33.6933
Asticcacaulis	S	Bacteria	-1.63964	0.000676813	0.0102137	Depleted	Dominante	1.7739	1.2368	0.738061	0.242976	2.77504	1.73737	1.60949	1.0468
Legionella	S	Bacteria	-1.7872	0.000576877	0.00897764	Depleted	Dominante	5.13903	2.45168	3.46377	1.08882	0.0858636	0.137016	0.221053	0.182688
Rhodanobacter	S	Bacteria	-2.10004	1.58e-07	3.41e-05	Depleted	Dominante	0.677774	0.405568	0.643063	0.144324	4.63846	4.71336	1.68621	1.14911
Trichoderma	S	Fungi	-2.21067	2.29e-06	0.000121186	Depleted	Dominante	20.8488	9.21094	26.2078	6.35658	7.71896	8.03444	2.06233	3.06938
Fusicatenibacter	S	Bacteria	-2.27206	0.00711771	0.0499242	Depleted	Dominante	0.244803	0.105959	0.390953	0.0767291	0.00548065	0.00548065	0.00913442	0.00913442
Azospirillum	S	Bacteria	-2.34311	0.000549734	0.00897764	Depleted	Dominante	0.569988	0.370858	0.471336	0.118747	0.0200957	0.0328839	0.0109613	0.0200957
Pirellula	S	Bacteria	-2.61973	0.0060765	0.0465553	Depleted	Common	0.0146151	0.0127882	0.0602872	0.00913442	0.0986518	0.0694216	0.184515	0.188169
Prevotella	S	Bacteria	-2.65849	0.0069707	0.0499242	Depleted	Dominante	0.230187	0.228361	0.844021	0.118747	0.0237495	0.0127882	0.0328839	0.0548065
Brevundimonas	S	Bacteria	-3.03623	0.00191203	0.0198373	Depleted	Dominante	0.0456721	0.0182688	0.0621141	0.00730754	0.337974	0.387299	0.469509	0.341627
RF39	S	Bacteria	-3.15119	0.00100607	0.0122201	Depleted	Dominante	0.0840367	0.0511528	0.654025	0.115094	0.00548065	0.0109613	0.00365377	0.0146151
Bradyrhizobium	S	Bacteria	-3.22766	0.000150572	0.00468657	Depleted	Dominante	0.226534	0.217399	0.284994	0.0438452	0.078556	0.078556	0.200957	0.0895173
Cutaneotrichosporon	BS	Fungi	-3.28243	6.13e-08	7.91e-06	Depleted	Dominante	6.69733	5.81414	8.22094	17.4345	4.05303	8.58184	18.4079	4.01412
Gemmatimonas	S	Bacteria	-3.45521	2.8e-06	0.00023236	Depleted	Dominante	0.188169	0.1699	0.379992	0.0438452	0.661332	0.513355	0.248456	0.253937
Amycolatopsis	S	Bacteria	-3.76917	0.00571006	0.0444314	Depleted	Common	0.0456721	0.0420183	0.166246	0.0182688	0	0.00182688	0	0
Kapabacteriales	S	Bacteria	-4.06286	0.000213002	0.00569777	Depleted	Common	0.00365377	0.0292302	0.0383646	0	0.11144	0.191823	0.233841	0.147978
Methylophilus	S	Bacteria	-4.08704	0.0013322	0.0150071	Depleted	Dominante	0.0255764	0.736234	0.047499	0.00182688	0.400088	0.641236	1.99313	1.1893
Snodgrassella	S	Bacteria	-4.18775	0.00149378	0.0161718	Depleted	Dominante	0.0200957	0.14067	3.08743	0.180862	0.0438452	0.0146151	0.0730754	0.0913442
Chthoniobacter	S	Bacteria	-4.23554	0.000911009	0.0116329	Depleted	Common	0	0.031057	0.0749023	0.00365377	0.078556	0.0767291	0.120574	0.124228
Rhodococcus	S	Bacteria	-4.60544	0.000399825	0.00731734	Depleted	Common	0.137016	0.109613	0.369031	0.0200957	0.0127882	0.0146151	0.00913442	0.00365377
Nitrososphaeraceae	S	Bacteria	-4.63554	0.00685966	0.0499242	Depleted	Dominante	0.184515	0.120574	0.575469	0.0383646	0.00182688	0	0.00182688	0.0182688
Bdellovibrio	S	Bacteria	-4.70025	3.68e-07	4.59e-05	Depleted	Dominante	0.135189	0.0913442	0.266725	0.0127882	0.294128	0.343454	0.728927	0.456721
TRA3-20	S	Bacteria	-4.72014	1.63e-05	0.000721548	Depleted	Common	0.0584603	0.016442	0.0511528	0	0.107786	0.107786	0.118747	0.213745
Archaeorhizomyces	RS	Fungi	-4.90167	0.00111194	0.017791	Depleted	Dominante	0.0613908	0.00372065	0.0134874	0.011162	0.981942	0.0327107	0.00573601	0.0604606
Byssochlamys	BS	Fungi	-4.96918	0.000275483	0.0101535	Depleted	Common	0.0189133	0.0134874	0.0131773	0.00310054	0.00759633	0.0358113	0.028215	0.00155027
Duganella	S	Bacteria	-5.11457	0.000285071	0.00648382	Depleted	Common	0	0.0328839	0.0548065	0	0.129709	0.137016	0.162593	0.0493259
Bordetella	S	Bacteria	-5.46691	0.000842949	0.0111856	Depleted	Common	0	0	0.0694216	0	0.0255764	0.0182688	0.0274033	0.0274033
Gemmata	S	Bacteria	-5.91908	1.48e-06	0.000147752	Depleted	Common	0.016442	0.00548065	0.0968249	0	0.0401915	0.11144	0.268552	0.168073
Metarhizium	RS	Fungi	-6.07694	0.00130914	0.0181558	Depleted	Dominante	0	0.000465082	0.00713125	0.000620109	1.06907	0.0162779	0.00139524	0.0269747
Thermicanus	S	Bacteria	-6.08857	0.00117958	0.0139865	Depleted	Common	0.00548065	0.0200957	0.116921	0	0.00182688	0.00365377	0.0127882	0.016442
Dietzia	S	Bacteria	-6.74603	1.39e-05	0.000690753	Depleted	Dominante	0.0602872	0.0840367	1.95477	0.0255764	0	0	0	0.00730754
Nosocomiicoccus	S	Bacteria	-6.97012	0.00708298	0.0499242	Depleted	Common	0.00182688	0.0182688	0.352589	0.00182688	0	0	0	0
Setophaeosphaeria	R	Fungi	-7.43733	0.00095198	0.0180876	Depleted	Dominante	4.17163	0.0306954	0.396405	0.162934	0	0.000930163	0.000310054	0.00248044
Arthrobacter	S	Bacteria	-7.76516	0.00182236	0.0193093	Depleted	Common	0.00365377	0.0146151	0.370858	0	0.00730754	0	0.00913442	0.00730754
Botryotrichum	RS	Fungi	-8.10113	0.00295444	0.0315141	Depleted	Common	0.000930163	0	0.00263546	0.00310054	0.0502288	0	0.00139524	0.0561199
Coniothyrium	RS	Fungi	-8.26699	0.00102053	0.017791	Depleted	Common	0.00279049	0.0017053	0.0147276	0.00899158	0.0672818	0	0.00248044	0.00325557
Meliniomyces	S	Fungi	-16.5571	2e-07	1.33e-05	Depleted	Common	0	0.00310054	0.000465082	0	0.00201535	0.00899158	0.00279049	0.295482
Kabatiella	R	Fungi	-17.2454	1.83e-06	6.96e-05	Depleted	Common	0.000930163	0	0.00589103	0	0.217038	0.00651114	0.00232541	0.0561199
Comoclathris	BS	Fungi	-17.2962	5.03e-06	0.000324669	Depleted	Common	0	0.00403071	0.14464	0.00387568	0.0110069	0.00201535	0.000310054	0
Cordyceps	R	Fungi	-18.4669	2.01e-05	0.000609809	Depleted	Rare	0.00232541	0	0.0017053	0	0.0162779	0.0420124	0.00635612	0
Coprinellus	RS	Fungi	-18.5685	0.00151298	0.0181558	Depleted	Rare	0	0	0.00666617	0	0.00124022	0	0.000465082	0.0359663
Cordyceps	S	Fungi	-18.6129	1.79e-05	0.000790153	Depleted	Rare	0.00232541	0	0.0017053	0	0.0162779	0.0420124	0.00635612	0
Pleurotus	RS	Fungi	-19.5358	4.02e-08	3.86e-06	Depleted	Rare	0.000620109	0.0034106	0.00217038	0.00372065	0.00806142	0	0.000775136	0.0334859
Humicola	S	Fungi	-20.498	4.82e-24	1.28e-21	Depleted	Dominante	0.0155027	0.989074	0.00821644	0	0.0122472	0.00961169	0.00403071	0.221689
Kabatiella	S	Fungi	-20.649	7.57e-09	6.69e-07	Depleted	Common	0.000930163	0	0.00589103	0	0.217038	0.00651114	0.00232541	0.0561199
Udeniomyces	BS	Fungi	-20.708	0.000133606	0.00574506	Depleted	Rare	0	0	0.000155027	0.0224789	0	0.0527093	0.00449579	0
Cordyceps	BS	Fungi	-20.9384	1.27e-06	0.000109531	Depleted	Rare	0.00232541	0	0.0017053	0	0.0162779	0.0420124	0.00635612	0
Rhizomucor	RS	Fungi	-21.2696	0.000266028	0.00638468	Depleted	Rare	0	0	0	0	0.0122472	0	0.00108519	0.0395319
Coprinellus	S	Fungi	-21.5163	0.000225963	0.0085543	Depleted	Rare	0	0	0.00666617	0	0.00124022	0	0.000465082	0.0359663
Phaeococcomyces	RS	Fungi	-25.9286	9.06e-06	0.000401557	Depleted	Rare	0	0	0.000310054	0.0525542	0.00589103	0	0	0
Chaetomium	RS	Fungi	-33.3969	3.43e-10	6.58e-08	Depleted	Rare	0.000775136	0.00124022	0	0	0.00744131	0	0	0.0299203

## Sheet: S4
Table S4. The hub nodes of microbial interkingdom co-occurrence networks
Id	Kingdom	Degree	Closeness Centrality	ClusteringCoefficient	Treatment	Taxonomy
ASV12	Bacteria	55	1	0.377441	CK	Bacteria;Proteobacteria;Alphaproteobacteria;Micropepsales;Micropepsaceae;;
ASV15	Bacteria	60	0.75	0.239266	CK	Bacteria;Firmicutes;Bacilli;Lactobacillales;Streptococcaceae;Lactococcus
ASV35	Bacteria	55	0.730769	0.376094	CK	Bacteria;Proteobacteria;Alphaproteobacteria;Micropepsales;Micropepsaceae;
ASV38	Bacteria	54	0.741935	0.368623	CK	Bacteria;Proteobacteria;Gammaproteobacteria;Xanthomonadales;Rhodanobacteraceae;Rhodanobacter
ASV41	Bacteria	56	0.735294	0.36526	CK	Bacteria;Proteobacteria;Alphaproteobacteria;Caulobacterales;Caulobacteraceae;;
ASV66	Bacteria	56	0.7	0.361039	CK	Bacteria;Proteobacteria;Alphaproteobacteria;Caulobacterales;Caulobacteraceae;Asticcacaulis
ASV72	Bacteria	54	0.709677	0.358491	CK	Bacteria;Bacteroidota;Bacteroidia;Sphingobacteriales;env.OPS_17;env.OPS_17;
ASV100	Bacteria	55	0.709302	0.407744	CNS	Bacteria;Bacteroidota;Bacteroidia;Chitinophagales;Chitinophagaceae;Chitinophaga;Chitinophaga_taiwanensis
ASV101	Bacteria	58	0.72093	0.3902	CNS	Bacteria;Acidobacteriota;Vicinamibacteria;Vicinamibacterales;;;
ASV105	Bacteria	53	0.7	0.417997	CNS	Bacteria;Proteobacteria;Gammaproteobacteria;Xanthomonadales;Xanthomonadaceae
ASV110	Bacteria	55	0.727273	0.411111	CNS	Bacteria;Proteobacteria;Alphaproteobacteria;Dongiales;Dongiaceae;Dongia;bacterium_Ellin314
ASV112	Bacteria	66	0.75	0.293706	CNS	Bacteria;Bacteroidota;Bacteroidia;Chitinophagales;Chitinophagaceae;Heliimonas;
ASV117	Bacteria	52	0.712766	0.423077	CNS	Bacteria;Verrucomicrobiota;Verrucomicrobiae;Opitutales;Opitutaceae;Opitutus;
ASV12	Bacteria	54	0.833333	0.416492	CNS	Bacteria;Proteobacteria;Alphaproteobacteria;Micropepsales;Micropepsaceae;;
ASV126	Bacteria	58	0.747368	0.383848	CNS	Bacteria;Bacteroidota;Bacteroidia;Flavobacteriales;Flavobacteriaceae;Flavobacterium
ASV13	Bacteria	55	0.857143	0.398316	CNS	Bacteria;Proteobacteria;Alphaproteobacteria;Micropepsales;Micropepsaceae;
ASV14	Bacteria	55	0.7	0.393266	CNS	Bacteria;Proteobacteria;Gammaproteobacteria;Pseudomonadales;Pseudomonadaceae;Pseudomonas
ASV18	Bacteria	60	0.846154	0.373164	CNS	Bacteria;Acidobacteriota;Acidobacteriae;Bryobacterales;Bryobacteraceae;Bryobacter;
ASV26	Bacteria	55	0.777778	0.4	CNS	Bacteria;Bacteroidota;Bacteroidia;Flavobacteriales;Flavobacteriaceae;Flavobacterium
ASV29	Bacteria	50	0.714286	0.410612	CNS	Bacteria;Proteobacteria;Gammaproteobacteria;Xanthomonadales;Xanthomonadaceae;Luteimonas
ASV30	Bacteria	56	0.772727	0.403247	CNS	Bacteria;Bacteroidota;Bacteroidia;Chitinophagales;Chitinophagaceae
ASV31	Bacteria	57	0.826087	0.39411	CNS	Bacteria;Acidobacteriota;Acidobacteriae;Acidobacteriales;Acidobacteriaceae_(Subgroup_1);Acidipila
ASV35	Bacteria	54	0.714286	0.415793	CNS	Bacteria;Proteobacteria;Alphaproteobacteria;Micropepsales;Micropepsaceae;
ASV37	Bacteria	59	0.814815	0.364115	CNS	Bacteria;Bacteroidota;Bacteroidia;Flavobacteriales;Flavobacteriaceae;Flavobacterium
ASV38	Bacteria	54	0.766667	0.416143	CNS	Bacteria;Proteobacteria;Gammaproteobacteria;Xanthomonadales;Rhodanobacteraceae;Rhodanobacter
ASV41	Bacteria	58	0.83871	0.387477	CNS	Bacteria;Proteobacteria;Alphaproteobacteria;Caulobacterales;Caulobacteraceae;;
ASV44	Bacteria	53	0.75	0.420537	CNS	Bacteria;Proteobacteria;Alphaproteobacteria;Caulobacterales;Caulobacteraceae;Asticcacaulis;
ASV45	Bacteria	59	0.767442	0.347458	CNS	Bacteria;Bacteroidota;Bacteroidia;Chitinophagales;Chitinophagaceae;Edaphobaculum;
ASV7	Bacteria	57	0.75	0.399436	CNS	Bacteria;Proteobacteria;Gammaproteobacteria;Xanthomonadales;Rhodanobacteraceae;Rhodanobacter
ASV71	Bacteria	61	0.775862	0.346995	CNS	Bacteria;Bacteroidota;Bacteroidia;Chitinophagales;Chitinophagaceae;Sediminibacterium
ASV72	Bacteria	54	0.730159	0.419287	CNS	Bacteria;Bacteroidota;Bacteroidia;Sphingobacteriales;env.OPS_17;env.OPS_17;
ASV78	Bacteria	63	0.761905	0.352279	CNS	Bacteria;Proteobacteria;Alphaproteobacteria;Dongiales;Dongiaceae;Dongia;Azospirillum_sp.
ASV90	Bacteria	67	0.74026	0.29014	CNS	Bacteria;Bacteroidota;Bacteroidia;Chitinophagales;Chitinophagaceae;Edaphobaculum;
ASV97	Bacteria	56	0.705882	0.395779	CNS	Bacteria;Proteobacteria;Alphaproteobacteria;Micropepsales;Micropepsaceae;Micropepsis;

## Sheet: S5
Table S5. Genes related to plant growth promoting (PGP) traits.
PGP traits	Passway	Gene annotation	KO	KEGG_GENE_NAME	PGP traits
Indole-3-acetic acid (IAA) biosynthesis	Tryptophan metabolism	Nitrile hydratase subunit alpha [EC:4.2.1.84]	K01721	nthA	Indole-3-acetic acid (IAA) biosynthesis
	Tryptophan metabolism	Indolepyruvate ferredoxin oxidoreductase[EC:1.2.7.8]	K04090	IOR	Indole-3-acetic acid (IAA) biosynthesis
	Tryptophan metabolism	Amidase [EC:3.5.1.4]	K01426	amiE	Indole-3-acetic acid (IAA) biosynthesis
	Tryptophan metabolism	Aldehyde dehydrogenase [EC:1.2.1.3]	K00128	ALDH	Indole-3-acetic acid (IAA) biosynthesis
	Tryptophan metabolism	Nitrilase [EC:3.5.5.1]	K01501	acetonitrilase	Indole-3-acetic acid (IAA) biosynthesis
	Tryptophan metabolism	Aliphatic nitrilase [EC:3.5.5.7]	K01502		Indole-3-acetic acid (IAA) biosynthesis
	Tryptophan metabolism	Tryptophan 2,3-dioxygenase [EC:1.13.11.11]	K00453	kynA	Indole-3-acetic acid (IAA) biosynthesis
	Tryptophan metabolism	Tryptophan 2-monooxygenase [EC:1.13.12.3]	K00466	iaaM	Indole-3-acetic acid (IAA) biosynthesis
	Tryptophan biosynthesis	Anthranilate synthase component II [EC:4.1.3.27]	K01658	trpG	Indole-3-acetic acid (IAA) biosynthesis
	Tryptophan biosynthesis	Anthranilate phosphoribosyltransferase [EC:2.4.2.18]	K00766	trpD	Indole-3-acetic acid (IAA) biosynthesis
	Tryptophan biosynthesis	Phosphoribosylanthranilate isomerase [EC:5.3.1.24]	K01817	trpF	Indole-3-acetic acid (IAA) biosynthesis
	Tryptophan biosynthesis	Indole-3-glycerol phosphate synthase [EC:4.1.1.48]	K01609	trpC	Indole-3-acetic acid (IAA) biosynthesis
	Tryptophan biosynthesis	Tryptophan synthase alpha chain [EC:4.2.1.20]	K01695	trpA	Indole-3-acetic acid (IAA) biosynthesis
	Tryptophan biosynthesis	Tryptophan synthase beta chain [EC:4.2.1.20]	K01696	trpB	Indole-3-acetic acid (IAA) biosynthesis
	Tryptophan biosynthesis	Anthranilate synthase component I [EC:4.1.3.27]	K01657	trpE	Indole-3-acetic acid (IAA) biosynthesis
	Tryptophan metabolism	Enoyl-coa hydratase [EC:4.2.1.17]	K01692	paaF, echA	Indole-3-acetic acid (IAA) biosynthesis
	Tryptophan metabolism	Indolepyruvate ferredoxin oxidoreductase, alpha subunit [EC:1.2.7.8]	K00179	iorA	Indole-3-acetic acid (IAA) biosynthesis
	Tryptophan metabolism	Indolepyruvate ferredoxin oxidoreductase, beta subunit [EC:1.2.7.8]	K00180	iorB	Indole-3-acetic acid (IAA) biosynthesis
	Tryptophan metabolism	Tryptophanase [EC:4.1.99.1]	K01667	tnaA	Indole-3-acetic acid (IAA) biosynthesis
Siderophore Production	Biosynthesis of siderophore group nonribosomal peptides	Enterobactin synthetase component F [EC:6.3.2.14]	K02364	entF	Siderophore Production
	ABC transporters	Mitochondrial ABC transporter ATM	K05663	ABC.ATM	Siderophore Production
	Porphyrin and chlorophyll metabolism	Ferrochelatase [EC:4.99.1.1]	K01772	hemH, FECH	Siderophore Production
	Two-component system	Membrane fusion protein	K07799	mdtA	Siderophore Production
	ABC transporters	Putative pyoverdin transport system ATP-binding/permease protein	K06160	pvdE	Siderophore Production
	ABC transporters	Putative ABC-type cobalamin/Fe3+-siderophores transport system, atpase component	K02013	ABC.FEV.A	Siderophore Production
	Ectoine biosynthesis	Diaminobutyrate-2-oxoglutarate transaminase [EC:2.6.1.76]	K00836	ectB, dat	Siderophore Production
	ABC transporters	ABC-type Fe3+-siderophore transport system, periplasmic iron-binding component	K02016	ABC.FEV.S	Siderophore Production
	ABC transporters	ABC-type Fe3+-siderophore transport system, permease component	K02015	ABC.FEV.P	Siderophore Production
	Biosynthesis of siderophore group nonribosomal peptides	Enterobactin synthetase component F	K02364	entF	Siderophore Production
	Biosynthesis of siderophore group nonribosomal peptides	Menaquinone-specific isochorismate synthase [EC:5.4.4.2]	K02552	menF	Siderophore Production
Acetoin and 2, 3-butanediol synthesis	Butanoate metabolism	Acetolactate synthase I/II/III large subunit [EC:2.2.1.6]	K01652	E2.2.1.6L, ilvB, ilvG, ilvI	Acetoin and 2, 3-butanediol synthesis
	Butanoate metabolism	Acetolactate synthase I/III small subunit [EC:2.2.1.6]	K01653	E2.2.1.6S, ilvH, ilvN	Acetoin and 2, 3-butanediol synthesis
	Tyrosine metabolism	S-(hydroxymethyl)glutathione dehydrogenase [EC:1.1.1.284]	K00121	frmA, ADH5, adhC	Acetoin and 2, 3-butanediol synthesis
	Tyrosine metabolism	Alcohol dehydrogenase [EC:1.1.1.1]	K00001	E1.1.1.1, adh	Acetoin and 2, 3-butanediol synthesis
	Butanoate metabolism	Diacetyl reductase [EC:1.1.1.- 1.1.1.76 1.1.1.304]	K03366	butA, budC	Acetoin and 2, 3-butanediol synthesis
	Pyruvate metabolism	Pyruvate dehydrogenase (quinone) [EC:1.2.5.1]	K00156	poxB	Acetoin and 2, 3-butanediol synthesis
	Pyruvate metabolism	Pyruvate dehydrogenase E1 component alpha subunit [EC:1.2.4.1]	K00161	PDHA, pdhA	Acetoin and 2, 3-butanediol synthesis
	Pyruvate metabolism	Pyruvate dehydrogenase E1 component beta subunit [EC:1.2.4.1]	K00162	PDHB, pdhB	Acetoin and 2, 3-butanediol synthesis
	Butanoate metabolism	Acetolactate synthase I/III small subunit [EC:2.2.1.6]	K01653	E2.2.1.6S, ilvH, ilvN	Acetoin and 2, 3-butanediol synthesis
	Pyruvate metabolism	Dihydrolipoamide dehydrogenase of acetoin dehydrogenase [EC:2.3.1.12]	K00382	DLD, lpd, pdhD	Acetoin and 2, 3-butanediol synthesis
	Pyruvate metabolism	2-oxoglutarate/2-oxoacid ferredoxin oxidoreductase subunit alpha [EC:1.2.7.3 1.2.7.11]	K00174	korA, oorA, oforA	Acetoin and 2, 3-butanediol synthesis
	Pyruvate metabolism	Pyruvate,orthophosphate dikinase [EC:2.7.9.1]	K01006	ppdK	Acetoin and 2, 3-butanediol synthesis
	Pyruvate metabolism	Pyruvate, water dikinase [EC:2.7.9.2]	K01007	pps, ppsA	Acetoin and 2, 3-butanediol synthesis
	Pyruvate metabolism	Pyruvate oxidase [EC:1.2.3.3]	K00158	E1.2.3.3, poxL	Acetoin and 2, 3-butanediol synthesis
	Pyruvate metabolism	Pyruvate kinase [EC:2.7.1.40]	K00873	PK, pyk;	Acetoin and 2, 3-butanediol synthesis
	Pyruvate metabolism	Pyruvate formate lyase activating enzyme [EC:1.97.1.4]	K04069	pflA, pflC, pflE	Acetoin and 2, 3-butanediol synthesis
	Pyruvate metabolism	Pyruvate dehydrogenase E2 component (dihydrolipoamide acetyltransferase) [EC:2.3.1.12]	K00627	DLAT, aceF, pdhC	Acetoin and 2, 3-butanediol synthesis
	Pyruvate metabolism	Pyruvate dehydrogenase E1 component subunit beta [EC:1.2.4.1]	K00162	PDHB, pdhB	Acetoin and 2, 3-butanediol synthesis
	Pyruvate metabolism	Pyruvate dehydrogenase E1 component subunit alpha [EC:1.2.4.1]	K00161	PDHA, pdhA	Acetoin and 2, 3-butanediol synthesis
	Pyruvate metabolism	Pyruvate dehydrogenase E1 component [EC:1.2.4.1]	K00163	aceE	Acetoin and 2, 3-butanediol synthesis
	Pyruvate metabolism	Pyruvate carboxylase subunit B [EC:6.4.1.1]	K01960	pycB	Acetoin and 2, 3-butanediol synthesis
	Pyruvate metabolism	Pyruvate carboxylase [EC:6.4.1.1]	K01958	PC, pyc	Acetoin and 2, 3-butanediol synthesis
	Pyruvate metabolism	Pyruvate dehydrogenase E2 component [EC:2.3.1.12]	K00627	DLAT, aceF, pdhC	Acetoin and 2, 3-butanediol synthesis
	Butanoate metabolism	3-oxoacid coa-transferase [EC:2.8.3.5]	k01027	OXCT	Acetoin and 2, 3-butanediol synthesis
	Butanoate metabolism	3-oxoacid coa-transferase subunit A [EC:2.8.3.5]	k01028	E2.8.3.5A, scoA	Acetoin and 2, 3-butanediol synthesis
	Butanoate metabolism	Acetoacetyl-coa synthetase [EC:6.2.1.16]	K01907	AACS, acsA	Acetoin and 2, 3-butanediol synthesis
	Butanoate metabolism	Acetoacetyl-coa reductase [EC:1.1.1.36]	K00023	phbB	Acetoin and 2, 3-butanediol synthesis
	Pyruvate metabolism	Acetate kinase [EC:2.7.2.1]	K00925	ackA	Acetoin and 2, 3-butanediol synthesis
	Butanoate metabolism	Acetate coa/acetoacetate coa-transferase alpha subunit [EC:2.8.3.8 2.8.3.9]	K01034	atoD	Acetoin and 2, 3-butanediol synthesis
	Butanoate metabolism	Acetaldehyde dehydrogenase [EC:1.2.1.10]	K04073	mhpF	Acetoin and 2, 3-butanediol synthesis
	Butanoate metabolism	Acetaldehyde dehydrogenase [EC:1.2.1.10 1.1.1.1]	K04072	adhE	Acetoin and 2, 3-butanediol synthesis
	Butanoate metabolism	4-aminobutyrate aminotransferase [EC:2.6.1.19]	K07250	gabT	Acetoin and 2, 3-butanediol synthesis
	Pyruvate metabolism	Lactoylglutathione lyase [EC:4.4.1.5]	K01759	GLO1, gloA	Acetoin and 2, 3-butanediol synthesis
Antimicrobial compounds	Folate biosynthesis	Para-aminobenzoate synthetase / 4-amino-4-deoxychorismate lyase [EC:2.6.1.85 4.1.3.38]	K03342	pabBC	Antimicrobial compounds
	Folate biosynthesis	4-amino-4-deoxychorismate lyase [EC:4.1.3.38]	K02619	pabC	Antimicrobial compounds
	Amino sugar and nucleotide sugar metabolism	Chitinase [EC:3.2.1.14]	K01183	E3.2.1.14	Antimicrobial compounds
	Nicotinate and nicotinamide metabolism	Succinate-semialdehyde dehydrogenase [EC:1.2.1.16 1.2.1.79 1.2.1.20]	K00135	gabD	Antimicrobial compounds
	Phenazine biosynthesis	Trans-2,3-dihydro-3-hydroxyanthranilate isomerase [EC:5.3.3.17]	K06998	phzF	Antimicrobial compounds
	Ubiquinone and other terpenoid-quinone biosynthesis	Chorismate--pyruvate lyase [EC:4.1.3.40]	K03181	ubiC	Antimicrobial compounds
	Propanoate metabolism	4-aminobutyrate aminotransferase [EC:2.6.1.19 2.6.1.22]	K07250	gabT	Antimicrobial compounds
	Benzoate degradation	P-hydroxybenzoate 3-monooxygenase [EC:1.14.13.2]	K00481	pobA	Antimicrobial compounds
	Aminobenzoate degradation	Benzoylformate decarboxylase [EC:4.1.1.7]	K01576	mdlC	Antimicrobial compounds
Nitrogen cycle	Nitrogen metabolism	Glutamate dehydrogenase [EC:1.4.1.2]	K00260	gudB, rocG	Nitrogen cycle
	Nitrogen metabolism	Nitrous-oxide reductase [EC:1.7.2.4]	K00376	nosZ;	Nitrogen cycle
	Nitrogen metabolism	Nitrous oxidase accessory protein	K07218	nosD	Nitrogen cycle
	Nitrogen metabolism	Nitronate monooxygenase [EC:1.13.12.16]	K00459	ncd2, npd	Nitrogen cycle
	Nitrogen metabolism	Nitrite reductase (NO-forming) [EC:1.7.2.1]	K00368	nirK	Nitrogen cycle
	Nitrogen metabolism	Nitrite reductase (NAD(P)H) large subunit [EC:1.7.1.4]	K00362	nirB	Nitrogen cycle
	Nitrogen metabolism	Nitrilase [EC:3.5.5.1]	K01501	E3.5.5.1	Nitrogen cycle
	Nitrogen metabolism	Nitric oxide reductase, cytochrome b-containing subunit I [EC:1.7.2.5]	K04561	norB	Nitrogen cycle
	Nitrogen metabolism	Nitric oxide reductase norq protein	K04748	norQ	Nitrogen cycle
	Nitrogen metabolism	Nitrate reductase catalytic subunit [EC:1.7.99.4]	K00372	nasA	Nitrogen cycle
	Nitrogen metabolism	Nitrate reductase 1, beta subunit [EC:1.7.99.4]	K00371	narH, narY, nxrB	Nitrogen cycle
	Nitrogen metabolism	Nitrate reductase 1, alpha subunit [EC:1.7.99.4]	K00370	narG, narZ, nxrA	Nitrogen cycle
	Nitrogen metabolism	NAD+ synthase [EC:6.3.1.5]	K01916	nadE;	Nitrogen cycle
	Nitrogen metabolism	Glutamine synthetase [EC:6.3.1.2]	K01915	glnA, GLUL	Nitrogen cycle
	Nitrogen metabolism	Glutamate synthase (NADPH/NADH) small chain [EC:1.4.1.13 1.4.1.14]	K00266	gltD	Nitrogen cycle
	Nitrogen metabolism	Glutamate synthase (NADPH/NADH) large chain [EC:1.4.1.13 1.4.1.14]	K00265	gltB	Nitrogen cycle
	Nitrogen metabolism	Glutamate synthase (ferredoxin) [EC:1.4.7.1]	K00284	E1.4.7.1	Nitrogen cycle
	Nitrogen metabolism	Glutamate dehydrogenase (NAD(P)+) [EC:1.4.1.3]	K00261	GLUD1_2, gdhA	Nitrogen cycle
	Nitrogen metabolism	Formamidase [EC:3.5.1.49]	K01455	E3.5.1.49	Nitrogen cycle
	Nitrogen metabolism	Ferredoxin-nitrite reductase [EC:1.7.7.1]	K00366	nirA	Nitrogen cycle
	Nitrogen metabolism	Carbonic anhydrase [EC:4.2.1.1]	K01673	cynT, can	Nitrogen cycle
	Nitrogen metabolism	Carbamate kinase [EC:2.7.2.2]	K00926	arcC	Nitrogen cycle
	Nitrogen fixation	Nif-specific regulatory protein	K02584	nifA	Nitrogen cycle
	Nitrogen fixation	nitrogen fixation protein NifB	K02585	nifB	Nitrogen cycle
	Nitrogen fixation	Nitrogenase molybdenum-iron protein alpha chain [EC:1.18.6.1]	K02586	nifD	Nitrogen cycle
	Nitrogen fixation	Nitrogenase molybdenum-cofactor synthesis protein NifE	K02587	nifE	Nitrogen cycle
	Nitrogen fixation	Nitrogenase iron protein NifH [EC:1.18.6.1]	K02588	nifH	Nitrogen cycle
	Nitrogen fixation	Nitrogen regulatory protein PII 1	K02589	nifHD1	Nitrogen cycle
	Nitrogen fixation	Nitrogen regulatory protein PII 2	K02590	nifHD2	Nitrogen cycle
	Nitrogen fixation	Nitrogenase molybdenum-iron protein beta chain [EC:1.18.6.1]	K02591	nifK	Nitrogen cycle
	Nitrogen fixation	Nitrogenase molybdenum-iron protein NifN	K02592	nifN	Nitrogen cycle
	Nitrogen fixation	Nitrogen fixation protein NifT	K02593	nifT	Nitrogen cycle
	Nitrogen fixation	Nitrogenase-stabilizing/protective protein	K02595	nifW	Nitrogen cycle
	Nitrogen fixation	Nitrogen fixation protein NifX	K02596	nifX	Nitrogen cycle
	Nitrogen fixation	Nitrogen fixation protein NifZ	K02597	nifZ	Nitrogen cycle
	Nitrogen fixation	Nitrogen fixation protein NifU	K04488	nifU	Nitrogen cycle
	Nitrogen fixation	Nitrogen fixation protein NifQ	K15790	nifQ	Nitrogen cycle
Phosphate solubilization		Pyrroloquinoline quinone biosynthesis protein B	K06136	pqqB	Phosphate solubilization
		Pyrroloquinoline-quinone synthase [EC:1.3.3.11]	K06137	pqqC	Phosphate solubilization
		Pyrroloquinoline quinone biosynthesis protein D	K06138	pqqD	Phosphate solubilization
		Pyrroloquinoline quinone biosynthesis protein E	K06139	pqqE	Phosphate solubilization
	Pentose phosphate pathway	Quinoprotein glucose dehydrogenase [EC:1.1.5.2]	K00117	gcd	Phosphate solubilization
	Pentose phosphate pathway	Glucose-6-phosphate 1-dehydrogenase [EC:1.1.1.49 1.1.1.363]	K00036	G6PD, zwf	Phosphate solubilization
	Phosphate transport system	Phosphate transport system ATP-binding protein [EC:3.6.3.27]	K02036	pstB	Phosphate solubilization
	Phosphate transport system	Phosphate transport system permease protein	K02037	pstC	Phosphate solubilization
	Phosphate transport system	Phosphate transport system permease protein	K02038	pstA	Phosphate solubilization
	Pentose phosphate pathway	6-phosphogluconate dehydrogenase [EC:1.1.1.44]	K00033	PGD, gnd, gntZ	Phosphate solubilization
	Pentose phosphate pathway	Phosphogluconate dehydratase [EC:4.2.1.12]	K01690	edd	Phosphate solubilization
	Thiamine metabolism	Acid phosphatase [EC:3.1.3.2]	K01078	PHO	Phosphate solubilization
	Phosphotransferase system	Phosphotransferase system, enzyme I, ptsi [EC:2.7.3.9]	K08483	PTS-EI.PTSI, ptsI	Phosphate solubilization
	Glycine, serine and threonine metabolism	Phosphoserine phosphatase [EC:3.1.3.3]	K01079	serB, PSPH	Phosphate solubilization
	Glycine, serine and threonine metabolism	Phosphoserine aminotransferase [EC:2.6.1.52]	K00831	serC, PSAT1	Phosphate solubilization
	Pantothenate and coa biosynthesis	Phosphopantothenoylcysteine decarboxylase / phosphopantothenate-cysteine ligase [EC:4.1.1.36 6.3.2.5]	K13038	coaBC, dfp	Phosphate solubilization
Sulfur metabolism	Sulfur metabolism	Adenylylsulfate kinase [EC:2.7.1.25]	K00860	cysC	Sulfur metabolism
	Sulfur metabolism	Sulfite reductase [EC:1.8.1.2]	K00380	cysJ	Sulfur metabolism
	Sulfur metabolism	Sulfite reductase (NADPH) hemoprotein beta-component [EC:1.8.1.2]	K00381	cysI	Sulfur metabolism
	Sulfur metabolism	Sulfite dehydrogenase [EC:1.8.2.1]	K05301	E1.8.2.1	Sulfur metabolism
	Sulfur metabolism	Sulfate-transporting atpase [EC:3.6.3.25]	K06020	E3.6.3.25	Sulfur metabolism
	Sulfur metabolism	Sulfate transport system substrate-binding protein	K02048	cysP, sbp	Sulfur metabolism
	Sulfur metabolism	Sulfate transport system permease protein	K02046	cysU	Sulfur metabolism
	Sulfur metabolism	Sulfate transport system permease protein	K02047	cysW	Sulfur metabolism
	Sulfur metabolism	Sulfate transport system ATP-binding protein [EC:3.6.3.25]	K02045	cysA	Sulfur metabolism
	Sulfur metabolism	Sulfate permease, sulp family	K03321	TC.SULP	Sulfur metabolism
	Sulfur metabolism	Sulfate adenylyltransferase subunit 2 [EC:2.7.7.4]	K00957	cysD	Sulfur metabolism
	Sulfur metabolism	Sulfate adenylyltransferase subunit 1 [EC:2.7.7.4]	K00956	cysN	Sulfur metabolism
	Sulfur metabolism	Sulfate adenylyltransferase subunit 2 [EC:2.7.7.4]	K00957	cysD	Sulfur metabolism
	Sulfur metabolism	1-aminocyclopropane-1-carboxylate deaminase [EC:3.5.99.7]	K00640	cysE	Sulfur metabolism
	Sulfur metabolism	Phosphoadenosine phosphosulfate reductase [EC:1.8.4.8]	K00390	cysH	Sulfur metabolism
	Sulfur metabolism	Homoserine O-succinyltransferase [EC:2.3.1.46]	K00651	metA	Sulfur metabolism
	Sulfur metabolism	Cysteine synthase B [EC:2.5.1.47]	K12339	cysM	Sulfur metabolism
	Sulfur metabolism	Cysteine synthase A [EC:2.5.1.47]	K01738	cysK	Sulfur metabolism
	Sulfur metabolism	Cystathionine gamma-synthase [EC:2.5.1.48]	K01739	metB	Sulfur metabolism
	Sulfur metabolism	Bifunctional enzyme cysn/cysc [EC:2.7.7.4 2.7.1.25]	K00955	cysNC	Sulfur metabolism
	Sulfur metabolism	Adenylylsulfate kinase [EC:2.7.1.25]	K00860	cysC	Sulfur metabolism
Resistance to oxidative stress		Putative redox protein	K07397	yhfA	Resistance to oxidative stress
		Superoxide dismutase, Fe-Mn family [EC:1.15.1.1]	K04654	hypD	Resistance to oxidative stress
		Superoxide dismutase, Cu-Zn family [EC:1.15.1.1]	K04655	hypE	Resistance to oxidative stress
	Peroxisome	Catalase [EC:1.11.1.6]	K03781	katE, CAT, catB, srpA	Resistance to oxidative stress
		Peroxide stress regulator	K09825	perR	Resistance to oxidative stress
		Ferric uptake regulation protein	K03711	fur	Resistance to oxidative stress
	Pyruvate metabolism	Hydroxyacylglutathione hydrolase [EC:3.1.2.6]	K01069	E3.1.2.6, gloB	Resistance to oxidative stress
	Nicotinate and nicotinamide metabolism	Nicotinate phosphoribosyltransferase [EC:6.3.4.21]	K00763	pncB, NAPRT1	Resistance to oxidative stress
		Putative iron-dependent peroxidase	K07223		Resistance to oxidative stress
	Glutathione metabolism	Glutathione peroxidase [EC:1.11.1.9]	K00432	gpx	Resistance to oxidative stress
	Tryptophan metabolism	Catalase-peroxidase [EC:1.11.1.21]	K03782	katG	Resistance to oxidative stress
		Thioredoxin-dependent thiol peroxidase [EC:1.11.1.15]	K03564	BCP, PRXQ, DOT5	Resistance to oxidative stress
		Thiol peroxidase [EC:1.11.1.15]	K11065	tpx	Resistance to oxidative stress
	Peroxisom	Superoxide dismutase [EC:1.15.1.1]	K04564	SOD2	Resistance to oxidative stress
		GSH-dependent disulfide-bond oxidoreductase [EC:1.8.4.-]	K11209	yghU, yfcG	Resistance to oxidative stress
	Glutathione metabolism	Glutathione S-transferase [EC:2.5.1.18]	K00799	GST, gst	Resistance to oxidative stress
		Putative thiol - alkyl hydroperoxide reductase [EC:1.11.1.15]	K03386	PRDX2_4, ahpC	Resistance to oxidative stress
		Alkyl hydroperoxide reductase subunit F [EC:1.6.4.-]	K03387	ahpF	Resistance to oxidative stress
